# Supplementary material for: SOCS3 Methylation Partially Mediated the Association of Exposure to Triclosan but Not Triclocarban with Type 2 Diabetes Mellitus: A Case-Control Study
Source: Int J Mol Sci. 2024 Nov 11;25(22):12113. doi: 10.3390/ijms252212113 (PMC11594987; doi:10.3390/ijms252212113)
Supplement: Supplementary file 1 [file ijms-25-12113-s001.zip]

Archive with 1 entries (1 files):
- ijms-3291151-supplementary.pdf
